# Supplementary material for: Dominant Action of CLCN4 Neurodevelopmental Disease Variants in Heteromeric Endosomal ClC-3/ClC-4 Transporters
Source: Cells. 2025 Dec 11;14(24):1973. doi: 10.3390/cells14241973 (PMC12731782; doi:10.3390/cells14241973)
Supplement: Supplementary file 1 [file cells-14-01973-s001.zip]

Archive with 1 entries (1 files):
- cells-4006094-supplementary.pdf
